# Supplementary material for: Sedum ichangensis, a new species of Crassulaceae from Hubei, China
Source: PhytoKeys. 2019 Oct 2;132:91–8. doi: 10.3897/phytokeys.132.35428 (PMC6785573; doi:10.3897/phytokeys.132.35428)
Supplement: XML Treatment for Sedum ichangensis [file phytokeys.132.35428-treatment1.xml]

<!DOCTYPE tp:taxon-treatment
  PUBLIC "-//TaxonX//DTD Taxonomic Treatment Publishing DTD v0 20100105//EN" "tax-treatment-NSO.dtd">
<tp:taxon-treatment xmlns:tp="http://www.plazi.org/taxpub"><tp:treatment-meta><kwd-group><label>Taxon classification</label><kwd><named-content xmlns:xlink="http://www.w3.org/1999/xlink" content-type="kingdom">Plantae</named-content></kwd><kwd><named-content xmlns:xlink="http://www.w3.org/1999/xlink" content-type="order">Saxifragales</named-content></kwd><kwd><named-content xmlns:xlink="http://www.w3.org/1999/xlink" content-type="family">Crassulaceae</named-content></kwd></kwd-group><mixed-citation publication-type="journal"><person-group><name><surname>Wang</surname><given-names>Yu-Bing</given-names></name><name><surname>Xiong</surname><given-names>Xing-Jun</given-names></name></person-group><article-title><italic><tp:taxon-name><tp:taxon-name-part taxon-name-part-type="genus" reg="Sedum">Sedum</tp:taxon-name-part> <tp:taxon-name-part taxon-name-part-type="species" reg="ichangensis">ichangensis</tp:taxon-name-part></tp:taxon-name></italic>, a new species of <tp:taxon-name><tp:taxon-name-part taxon-name-part-type="family">Crassulaceae</tp:taxon-name-part></tp:taxon-name> from Hubei, China</article-title><source>PhytoKeys</source><day>02</day><month>10</month><year>2019</year><volume>132</volume><fpage>91</fpage><lpage>98</lpage><pub-id pub-id-type="doi">10.3897/phytokeys.132.35428</pub-id></mixed-citation></tp:treatment-meta><tp:nomenclature><tp:taxon-name><object-id xmlns:xlink="http://www.w3.org/1999/xlink" content-type="arpha" xlink:type="simple">8E152EB5-6268-5CE2-B924-39BBE84F5367</object-id>
            <tp:taxon-name-part taxon-name-part-type="genus" reg="Sedum">Sedum</tp:taxon-name-part>
            <tp:taxon-name-part taxon-name-part-type="species" reg="ichangensis">ichangensis</tp:taxon-name-part>
            <object-id xmlns:xlink="http://www.w3.org/1999/xlink" content-type="ipni" xlink:type="simple">urn:lsid:ipni.org:names:60479381-2</object-id>
          </tp:taxon-name><tp:taxon-authority>Y. B. Wang</tp:taxon-authority><tp:taxon-status xmlns:xlink="http://www.w3.org/1999/xlink" xlink:type="simple">sp. nov.</tp:taxon-status><xref ref-type="fig" rid="F1">Figures 1</xref><xref ref-type="fig" rid="F2">, 2</xref></tp:nomenclature><tp:treatment-sec sec-type="diagnosis" id="SECID0EHKAC"><title>Diagnosis.</title><p><italic><tp:taxon-name><tp:taxon-name-part taxon-name-part-type="genus" reg="Sedum">Sedum</tp:taxon-name-part> <tp:taxon-name-part taxon-name-part-type="species" reg="ichangensis">ichangensis</tp:taxon-name-part></tp:taxon-name></italic> has papillate carpels and appears to be morphologically similar to <italic><tp:taxon-name><tp:taxon-name-part taxon-name-part-type="genus" reg="Sedum">S.</tp:taxon-name-part> <tp:taxon-name-part taxon-name-part-type="species" reg="elatinoides">elatinoides</tp:taxon-name-part></tp:taxon-name></italic> and <italic><tp:taxon-name><tp:taxon-name-part taxon-name-part-type="genus" reg="Sedum">S.</tp:taxon-name-part> <tp:taxon-name-part taxon-name-part-type="species" reg="rosthornianum">rosthornianum</tp:taxon-name-part></tp:taxon-name></italic>. It can be distinguished from <italic><tp:taxon-name><tp:taxon-name-part taxon-name-part-type="genus" reg="Sedum">S.</tp:taxon-name-part> <tp:taxon-name-part taxon-name-part-type="species" reg="elatinoides">elatinoides</tp:taxon-name-part></tp:taxon-name></italic> by its perennial habit (vs. annual) and solitary flower (vs. flowers in cymes) and from <italic><tp:taxon-name><tp:taxon-name-part taxon-name-part-type="genus" reg="Sedum">S.</tp:taxon-name-part> <tp:taxon-name-part taxon-name-part-type="species" reg="rosthornianum">rosthornianum</tp:taxon-name-part></tp:taxon-name></italic> in its entire leaf margins (vs. leaf margins dentate), its branched stems (vs. stems simple) and its solitary flowers (vs. flowers in paniculiform cymes). (Table <xref ref-type="table" rid="T1">1</xref>, Fig. <xref ref-type="fig" rid="F1">1</xref>, <xref ref-type="fig" rid="F2">2</xref>).</p><table-wrap id="T1" position="float" orientation="portrait"><label>Table 1.</label><caption><p>Morphological comparison between <italic><tp:taxon-name><tp:taxon-name-part taxon-name-part-type="genus" reg="Sedum">Sedum</tp:taxon-name-part> <tp:taxon-name-part taxon-name-part-type="species" reg="ichangensis">ichangensis</tp:taxon-name-part></tp:taxon-name></italic> and related species.</p></caption><table id="TID0EUYAE" rules="all"><tbody><tr><td rowspan="1" colspan="1">
                    <bold>Item</bold>
                  </td><td rowspan="1" colspan="1">
                    <bold><italic><tp:taxon-name><tp:taxon-name-part taxon-name-part-type="genus" reg="Sedum">Sedum</tp:taxon-name-part> <tp:taxon-name-part taxon-name-part-type="species" reg="ichangensis">ichangensis</tp:taxon-name-part></tp:taxon-name></italic></bold>
                  </td><td rowspan="1" colspan="1">
                    <bold><italic><tp:taxon-name><tp:taxon-name-part taxon-name-part-type="genus" reg="Sedum">Sedum</tp:taxon-name-part> <tp:taxon-name-part taxon-name-part-type="species" reg="elatinoides">elatinoides</tp:taxon-name-part></tp:taxon-name></italic></bold>
                  </td><td rowspan="1" colspan="1">
                    <bold><italic><tp:taxon-name><tp:taxon-name-part taxon-name-part-type="genus" reg="Sedum">Sedum</tp:taxon-name-part> <tp:taxon-name-part taxon-name-part-type="species" reg="rosthornianum">rosthornianum</tp:taxon-name-part></tp:taxon-name></italic></bold>
                  </td></tr><tr><td rowspan="1" colspan="1">
                    <bold>Habit</bold>
                  </td><td rowspan="1" colspan="1">perennial</td><td rowspan="1" colspan="1">annual</td><td rowspan="1" colspan="1">perennial</td></tr><tr><td rowspan="1" colspan="1">
                    <bold>Stem</bold>
                  </td><td rowspan="1" colspan="1">prostrate</td><td rowspan="1" colspan="1">erect</td><td rowspan="1" colspan="1">erect</td></tr><tr><td rowspan="1" colspan="1">
                    <bold>Phyllotaxis</bold>
                  </td><td rowspan="1" colspan="1">4–6-verticillate</td><td rowspan="1" colspan="1">3–6-verticillate</td><td rowspan="1" colspan="1">opposite or 3- or 4-verticillate</td></tr><tr><td rowspan="1" colspan="1">
                    <bold>Leaf blade</bold>
                  </td><td rowspan="1" colspan="1">narrowly ellipsoid, entire</td><td rowspan="1" colspan="1">narrowly oblanceolate, entire</td><td rowspan="1" colspan="1">rhombic-oblong, dentate</td></tr><tr><td rowspan="1" colspan="1">
                    <bold>Inflorescence</bold>
                  </td><td rowspan="1" colspan="1">solitary flower</td><td rowspan="1" colspan="1">paniculiform or corymbiform cyme</td><td rowspan="1" colspan="1">paniculiform cyme</td></tr><tr><td rowspan="1" colspan="1">
                    <bold>Petal</bold>
                  </td><td rowspan="1" colspan="1">white, pinkish toward the apex</td><td rowspan="1" colspan="1">white</td><td rowspan="1" colspan="1">white</td></tr></tbody></table></table-wrap><fig id="F1" position="float" orientation="portrait"><object-id xmlns:xlink="http://www.w3.org/1999/xlink" content-type="doi" xlink:type="simple">10.3897/phytokeys.132.35428.figure1</object-id><object-id xmlns:xlink="http://www.w3.org/1999/xlink" content-type="arpha" xlink:type="simple">4005C09B-4B4D-52AD-8816-A4DA0C6A4209</object-id><label>Figure 1.</label><caption><p><italic><tp:taxon-name><tp:taxon-name-part taxon-name-part-type="genus" reg="Sedum">Sedum</tp:taxon-name-part> <tp:taxon-name-part taxon-name-part-type="species" reg="ichangensis">ichangensis</tp:taxon-name-part></tp:taxon-name></italic> Y. B. Wang from type locality <bold>A</bold> habitat <bold>B</bold> flowering stems <bold>C</bold> flower <bold>D</bold> unripe follicles <bold>E</bold> carpels with style.</p></caption><graphic xmlns:xlink="http://www.w3.org/1999/xlink" xlink:href="phytokeys-132-091-g001.jpg" position="float" orientation="portrait" xlink:type="simple" id="oo_344044.jpg"><uri content-type="original_file" xlink:type="simple">https://binary.pensoft.net/fig/344044</uri></graphic></fig><fig id="F2" position="float" orientation="portrait"><object-id xmlns:xlink="http://www.w3.org/1999/xlink" content-type="doi" xlink:type="simple">10.3897/phytokeys.132.35428.figure2</object-id><object-id xmlns:xlink="http://www.w3.org/1999/xlink" content-type="arpha" xlink:type="simple">783EC210-FA48-5CDE-8A8E-A10FE7568615</object-id><label>Figure 2.</label><caption><p><italic><tp:taxon-name><tp:taxon-name-part taxon-name-part-type="genus" reg="Sedum">Sedum</tp:taxon-name-part> <tp:taxon-name-part taxon-name-part-type="species" reg="ichangensis">ichangensis</tp:taxon-name-part></tp:taxon-name></italic> Y. B. Wang, sp. nov. <bold>A</bold> habit <bold>B</bold> flower <bold>C</bold> carpels <bold>D</bold> single carpel.</p></caption><graphic xmlns:xlink="http://www.w3.org/1999/xlink" xlink:href="phytokeys-132-091-g002.jpg" position="float" orientation="portrait" xlink:type="simple" id="oo_344045.jpg"><uri content-type="original_file" xlink:type="simple">https://binary.pensoft.net/fig/344045</uri></graphic></fig><!--PageBreak --><!--PageBreak --></tp:treatment-sec><tp:treatment-sec sec-type="material" id="SECID0EKEAE"><title>Type.</title><p><bold>CHINA</bold>: Hubei Province, Yichang city, Changyang County, Longzhouping Town, on rocks, alt. 130 m. <named-content xmlns:xlink="http://www.w3.org/1999/xlink" content-type="dwc:verbatimCoordinates" xlink:type="simple"><named-content content-type="geo-json" specific-use="{&#34;type&#34;:&#34;Point&#34;,&#34;coordinates&#34;:[111.183333,30.466667]}" id="NCID0EVEAE" xlink:type="simple">30°28'N, 111°11'E</named-content></named-content>, 19 Jul 2017, ycmy032 (holotype, CTGU!; isotypes HIB!, and PE!).</p></tp:treatment-sec><tp:treatment-sec sec-type="description" id="SECID0E1EAE"><title>Description.</title><p>Perennial herbs. Roots fibrous. Stems procumbent, divaricately branched, 1–2 mm in diameter, up to 35 cm long, with scattered reddish dots. Leaves 4–6-verticillate, entire, sessile, narrowly ellipsoid, 5–12 × 1.5–2.5 mm, base attenuate, apex acute. Flowers 5-merous, solitary in the axils of upper leaves, 5–8 mm in diameter. Pedicel 1.5–2.5 cm long. Sepals 5, lanceolate, 1.5–2 mm long, apex acute. Petals 5, white, pinkish towards the apex, lanceolate, 4–5 × 1–2 mm, apex acute. Stamens 10, in 2 whorls, slightly shorter than the petals, antesepalous ones ca. 4 mm long, antepetalous ones ca. 3 mm long, inserted ca. 1 mm above the petal base, filaments <!--PageBreak -->white, 1.6–2.4 mm long, anthers ca. 0.4 mm long, reddish. Nectar scales spatulate, ca. 0.4 mm long. Carpels 5, white, suberect, adaxially minutely papillate, broadly ovoid, ca. 2 mm long, base united for ca. 0.2 mm, styles ca. 1.5 mm long. Follicles divergent, 0.8–1.1 mm long, with scattered reddish dots, seeds numerous, brown, ca. 0.5–1 mm long, papillate.</p></tp:treatment-sec><tp:treatment-sec sec-type="phenology" id="SECID0ECFAE"><title>Phenology.</title><p>Flowering from early May to July, fruiting from August to October.</p></tp:treatment-sec><tp:treatment-sec sec-type="distribution" id="SECID0EHFAE"><title>Distribution and habitat.</title><p><italic><tp:taxon-name><tp:taxon-name-part taxon-name-part-type="genus" reg="Sedum">Sedum</tp:taxon-name-part> <tp:taxon-name-part taxon-name-part-type="species" reg="ichangensis">ichangensis</tp:taxon-name-part></tp:taxon-name></italic> is known from Longzhouping town of Changyang County, Gufu town of Xingshan County and Muyang River of Yiling County in Yichang City of western Hubei Province, central China (Fig. <xref ref-type="fig" rid="F3">3</xref>). It grows on rocks of roadsides, especially in fissures filled with soil, at an elevation of ca. 100–280 m.</p><fig id="F3" position="float" orientation="portrait"><object-id xmlns:xlink="http://www.w3.org/1999/xlink" content-type="doi" xlink:type="simple">10.3897/phytokeys.132.35428.figure3</object-id><object-id xmlns:xlink="http://www.w3.org/1999/xlink" content-type="arpha" xlink:type="simple">6456196B-E706-52D8-92D8-5AEF5FB1E2C4</object-id><label>Figure 3.</label><caption><p>Distribution of <italic><tp:taxon-name><tp:taxon-name-part taxon-name-part-type="genus" reg="Sedum">Sedum</tp:taxon-name-part> <tp:taxon-name-part taxon-name-part-type="species" reg="ichangensis">ichangensis</tp:taxon-name-part></tp:taxon-name></italic> in Hubei province, central China. The three known localities are indicated with triangles.</p></caption><graphic xmlns:xlink="http://www.w3.org/1999/xlink" xlink:href="phytokeys-132-091-g003.jpg" position="float" orientation="portrait" xlink:type="simple" id="oo_344046.jpg"><uri content-type="original_file" xlink:type="simple">https://binary.pensoft.net/fig/344046</uri></graphic></fig></tp:treatment-sec><tp:treatment-sec sec-type="Chinese name" id="SECID0EUGAE"><title>Chinese name.</title><p>Yi-chang-jing-tian (宜昌景天).</p></tp:treatment-sec><tp:treatment-sec sec-type="etymology" id="SECID0EZGAE"><title>Etymology.</title><p>The specific epithet of this new species is dedicated to the Yichang city.</p></tp:treatment-sec><tp:treatment-sec sec-type="Taxonomic notes" id="SECID0E5GAE"><title>Taxonomic notes.</title><p><italic><tp:taxon-name><tp:taxon-name-part taxon-name-part-type="genus" reg="Sedum">Sedum</tp:taxon-name-part> <tp:taxon-name-part taxon-name-part-type="species" reg="ichangensis">ichangensis</tp:taxon-name-part></tp:taxon-name></italic> belongs to <tp:taxon-name><tp:taxon-name-part taxon-name-part-type="genus" reg="Sedum">Sedum</tp:taxon-name-part> <tp:taxon-name-part taxon-name-part-type="infraspecific-rank">sect.</tp:taxon-name-part> <tp:taxon-name-part taxon-name-part-type="section" reg="Filipes">Filipes</tp:taxon-name-part></tp:taxon-name> on account of its carpels adaxially not gibbous, its spurless leaf base and its white flowers (<xref ref-type="bibr" rid="B6">Fu and Ohba 2001</xref>). <italic><tp:taxon-name><tp:taxon-name-part taxon-name-part-type="genus" reg="Sedum">Sedum</tp:taxon-name-part> <tp:taxon-name-part taxon-name-part-type="species" reg="ichangensis">ichangensis</tp:taxon-name-part></tp:taxon-name></italic> is a species easily identifiable by its floral, stem and leaf features. The new species resembles <italic><tp:taxon-name><tp:taxon-name-part taxon-name-part-type="genus" reg="Sedum">S.</tp:taxon-name-part> <tp:taxon-name-part taxon-name-part-type="species" reg="elatinoides">elatinoides</tp:taxon-name-part></tp:taxon-name></italic> in the leaf characters, as well as the structure of the flowers. However, <italic><tp:taxon-name><tp:taxon-name-part taxon-name-part-type="genus" reg="Sedum">S.</tp:taxon-name-part> <tp:taxon-name-part taxon-name-part-type="species" reg="ichangensis">ichangensis</tp:taxon-name-part></tp:taxon-name></italic> differs from <italic><tp:taxon-name><tp:taxon-name-part taxon-name-part-type="genus" reg="Sedum">S.</tp:taxon-name-part> <tp:taxon-name-part taxon-name-part-type="species" reg="elatinoides">elatinoides</tp:taxon-name-part></tp:taxon-name></italic> in its perennial habit with branched stems and its solitary flowers. <italic><tp:taxon-name><tp:taxon-name-part taxon-name-part-type="genus" reg="Sedum">Sedum</tp:taxon-name-part> <tp:taxon-name-part taxon-name-part-type="species" reg="ichangensis">ichangensis</tp:taxon-name-part></tp:taxon-name></italic> differs from <italic><tp:taxon-name><tp:taxon-name-part taxon-name-part-type="genus" reg="Sedum">S.</tp:taxon-name-part> <tp:taxon-name-part taxon-name-part-type="species" reg="rosthornianum">rosthornianum</tp:taxon-name-part></tp:taxon-name></italic> in its much branched, decumbent stems, entire leaf margins and its solitary flowers. Here, we provide photographs (Fig. <xref ref-type="fig" rid="F1">1</xref>), line drawings (Fig. <xref ref-type="fig" rid="F2">2</xref>) and a detailed morphological comparison (Table <xref ref-type="table" rid="T1">1</xref>), as well as a key to the species of <tp:taxon-name><tp:taxon-name-part taxon-name-part-type="genus" reg="Sedum">Sedum</tp:taxon-name-part> <tp:taxon-name-part taxon-name-part-type="infraspecific-rank">sect.</tp:taxon-name-part> <tp:taxon-name-part taxon-name-part-type="section" reg="Filipes">Filipes</tp:taxon-name-part></tp:taxon-name> in China to facilitate its identification.</p></tp:treatment-sec><tp:treatment-sec sec-type="material" id="SECID0E2KAE"><title>Additional specimens examined (paratypes).</title><p>CHINA. Hubei Province: Xingshan County, Gufu town, 200 m alt., <named-content xmlns:xlink="http://www.w3.org/1999/xlink" content-type="dwc:verbatimCoordinates" xlink:type="simple"><named-content content-type="geo-json" specific-use="{&#34;type&#34;:&#34;Point&#34;,&#34;coordinates&#34;:[110.750000,31.333333]}" id="NCID0EELAE" xlink:type="simple">31°20'N, 110°45'E</named-content></named-content>, 15 May 2017, YB Wang ycmy022 (CTGU), same loc. XJ Xiong XXJ024 (CTGU); Yiling County, Muyang River, 280 m alt., <named-content xmlns:xlink="http://www.w3.org/1999/xlink" content-type="dwc:verbatimCoordinates" xlink:type="simple"><named-content content-type="geo-json" specific-use="{&#34;type&#34;:&#34;Point&#34;,&#34;coordinates&#34;:[111.033333,30.733333]}" id="NCID0EMLAE" xlink:type="simple">30°44'N, 111°02'E</named-content></named-content>, 3 August 2017, YB Wang ycmy139 (CTGU).</p></tp:treatment-sec><tp:treatment-sec sec-type="conservation status" id="SECID0ERLAE"><title>Conservation status.</title><p>Based on field investigations, <italic><tp:taxon-name><tp:taxon-name-part taxon-name-part-type="genus" reg="Sedum">S.</tp:taxon-name-part> <tp:taxon-name-part taxon-name-part-type="species" reg="ichangensis">ichangensis</tp:taxon-name-part></tp:taxon-name></italic> occurs only in three scattered areas. The total area of occupancy is less than 500 km<sup>2</sup>; each population possesses no more than 300 mature individuals. It prefers habitats on rocks along roads. Human activities are impairing its populations severely. The type population, which grew close to a road, was seriously impacted in its survival due to herbicide spraying in 2018. Based on currently available information, the conservation status of this species is categorised as Endangered [EN] following the IUCN Categories and Criteria (<xref ref-type="bibr" rid="B7">IUCN 2017</xref>).</p><!--PageBreak --><sec sec-type="Key to the species of Sedum sect. Filipes in China (adapted from Fu and Ohba 2001)" id="SECID0EJMAE"><title>Key to the species of <tp:taxon-name><tp:taxon-name-part taxon-name-part-type="genus" reg="Sedum">Sedum</tp:taxon-name-part> <tp:taxon-name-part taxon-name-part-type="infraspecific-rank">sect.</tp:taxon-name-part> <tp:taxon-name-part taxon-name-part-type="section" reg="Filipes">Filipes</tp:taxon-name-part></tp:taxon-name> in China (adapted from <xref ref-type="bibr" rid="B6">Fu and Ohba 2001</xref>):</title><table-wrap content-type="key" position="anchor" orientation="portrait"><table id="TID0E4HAC" rules="all"><tbody><tr><td rowspan="1" colspan="1">1</td><td rowspan="1" colspan="1">Plants perennial, fasciculate; stamens in 1 series</td><td rowspan="1" colspan="1">
                      <bold><italic><tp:taxon-name><tp:taxon-name-part taxon-name-part-type="genus" reg="Sedum">S.</tp:taxon-name-part> <tp:taxon-name-part taxon-name-part-type="species" reg="correptum">correptum</tp:taxon-name-part></tp:taxon-name></italic></bold>
                    </td></tr><tr><td rowspan="1" colspan="1">–</td><td rowspan="1" colspan="1">Plants annual or biennial, rarely perennial, solitary or tufted; stamens in 2 series</td><td rowspan="1" colspan="1">
                      <bold>2</bold>
                    </td></tr><tr><td rowspan="1" colspan="1">2</td><td rowspan="1" colspan="1">Plants glandular hairy</td><td rowspan="1" colspan="1">
                      <bold>3</bold>
                    </td></tr><tr><td rowspan="1" colspan="1">–</td><td rowspan="1" colspan="1">Plants glabrous.</td><td rowspan="1" colspan="1">
                      <bold>4</bold>
                    </td></tr><tr><td rowspan="1" colspan="1">3</td><td rowspan="1" colspan="1">Plants annual; stems soft; leaves 2–4 × 1.4–2.5 cm</td><td rowspan="1" colspan="1">
                      <bold><italic><tp:taxon-name><tp:taxon-name-part taxon-name-part-type="genus" reg="Sedum">S.</tp:taxon-name-part> <tp:taxon-name-part taxon-name-part-type="species" reg="drymarioides">drymarioides</tp:taxon-name-part></tp:taxon-name></italic></bold>
                    </td></tr><tr><td rowspan="1" colspan="1">–</td><td rowspan="1" colspan="1">Plants biennial; stems ± woody at base; leaves 0.7–1.5 × 0.7–0.9 cm</td><td rowspan="1" colspan="1">
                      <bold><italic><tp:taxon-name><tp:taxon-name-part taxon-name-part-type="genus" reg="Sedum">S.</tp:taxon-name-part> <tp:taxon-name-part taxon-name-part-type="species" reg="stellariifolium">stellariifolium</tp:taxon-name-part></tp:taxon-name></italic></bold>
                    </td></tr><tr><td rowspan="1" colspan="1">4</td><td rowspan="1" colspan="1">Carpels minutely papillate</td><td rowspan="1" colspan="1">
                      <bold>5</bold>
                    </td></tr><tr><td rowspan="1" colspan="1">–</td><td rowspan="1" colspan="1">Carpels smooth</td><td rowspan="1" colspan="1">
                      <bold>7</bold>
                    </td></tr><tr><td rowspan="1" colspan="1">5</td><td rowspan="1" colspan="1">Stems simple, erect; leaf margin dentate</td><td rowspan="1" colspan="1">
                      <bold><italic><tp:taxon-name><tp:taxon-name-part taxon-name-part-type="genus" reg="Sedum">S.</tp:taxon-name-part> <tp:taxon-name-part taxon-name-part-type="species" reg="rosthornianum">rosthornianum</tp:taxon-name-part></tp:taxon-name></italic></bold>
                    </td></tr><tr><td rowspan="1" colspan="1">–</td><td rowspan="1" colspan="1">Stems many branched, decumbent; leaf margin entire</td><td rowspan="1" colspan="1">
                      <bold>6</bold>
                    </td></tr><tr><td rowspan="1" colspan="1">6</td><td rowspan="1" colspan="1">Plants annual; stems erect, flowers in cymes</td><td rowspan="1" colspan="1">
                      <bold><italic><tp:taxon-name><tp:taxon-name-part taxon-name-part-type="genus" reg="Sedum">S.</tp:taxon-name-part> <tp:taxon-name-part taxon-name-part-type="species" reg="elatinoides">elatinoides</tp:taxon-name-part></tp:taxon-name></italic></bold>
                    </td></tr><tr><td rowspan="1" colspan="1">–</td><td rowspan="1" colspan="1">Plants perennial, stems creeping, flowers solitary</td><td rowspan="1" colspan="1">
                      <bold><italic><tp:taxon-name><tp:taxon-name-part taxon-name-part-type="genus" reg="Sedum">S.</tp:taxon-name-part> <tp:taxon-name-part taxon-name-part-type="species" reg="ichangensis">ichangensis</tp:taxon-name-part></tp:taxon-name></italic></bold>
                    </td></tr><tr><td rowspan="1" colspan="1">7</td><td rowspan="1" colspan="1">Carpels 3</td><td rowspan="1" colspan="1">
                      <bold><italic><tp:taxon-name><tp:taxon-name-part taxon-name-part-type="genus" reg="Sedum">S.</tp:taxon-name-part> <tp:taxon-name-part taxon-name-part-type="species" reg="bonnieri">bonnieri</tp:taxon-name-part></tp:taxon-name></italic></bold>
                    </td></tr><tr><td rowspan="1" colspan="1">–</td><td rowspan="1" colspan="1">Carpels 5</td><td rowspan="1" colspan="1">
                      <bold>8</bold>
                    </td></tr><tr><td rowspan="1" colspan="1">8</td><td rowspan="1" colspan="1">Petals reddish-purple; flowering stems branched, ca. 20 cm</td><td rowspan="1" colspan="1">
                      <bold><italic><tp:taxon-name><tp:taxon-name-part taxon-name-part-type="genus" reg="Sedum">S.</tp:taxon-name-part> <tp:taxon-name-part taxon-name-part-type="species" reg="filipes">filipes</tp:taxon-name-part></tp:taxon-name></italic></bold>
                    </td></tr><tr><td rowspan="1" colspan="1">–</td><td rowspan="1" colspan="1">Petals white; flowering stems simple, ca. 10 cm</td><td rowspan="1" colspan="1">
                      <bold><italic><tp:taxon-name><tp:taxon-name-part taxon-name-part-type="genus" reg="Sedum">S.</tp:taxon-name-part> <tp:taxon-name-part taxon-name-part-type="species" reg="majus">majus</tp:taxon-name-part></tp:taxon-name></italic></bold>
                    </td></tr><!--PageBreak --></tbody></table></table-wrap></sec></tp:treatment-sec><ref-list><ref id="B6"><mixed-citation xmlns:xlink="http://www.w3.org/1999/xlink" xlink:type="simple"><person-group><name name-style="western"><surname>Fu</surname><given-names>KJ</given-names></name><name name-style="western"><surname>Ohba</surname><given-names>H</given-names></name></person-group> (<year>2001</year>) <article-title><tp:taxon-name><tp:taxon-name-part taxon-name-part-type="family">Crassulaceae</tp:taxon-name-part></tp:taxon-name>.</article-title> In: <person-group><name name-style="western"><surname>Wu</surname><given-names>ZY</given-names></name><name name-style="western"><surname>Raven</surname><given-names>PH</given-names></name></person-group> (<role>Eds</role>) <issue-title>Flora of China, Volume 8.</issue-title><source>Science Press, Beijing and Missouri Botanical Garden Press, St Louis</source>, <fpage>202</fpage>–<lpage>268</lpage>.</mixed-citation></ref><ref id="B7"><mixed-citation xmlns:xlink="http://www.w3.org/1999/xlink" xlink:type="simple"><institution xlink:type="simple">IUCN</institution> (<year>2017</year>) Guidelines for using the IUCN Red List categories and criteria. Version 13. Prepared by the Standards and Petitions Subcommittee of the IUCN Species Survival Commission.</mixed-citation></ref></ref-list></tp:taxon-treatment>
